# Supplementary material for: Multidrug-Resistant Acinetobacter baumannii in Jordan
Source: Microorganisms. 2022 Apr 20;10(5):849. doi: 10.3390/microorganisms10050849 (PMC9144680; doi:10.3390/microorganisms10050849)
Supplement: Supplementary file 1 [file microorganisms-10-00849-s001.zip]

Archive with 1 entries (1 files):
- microorganisms-1651089-supplementary.pdf
